# Supplementary material for: Right Ventricular Strain in Healthy Children: Insights from Speckle-Tracking Echocardiography
Source: J Cardiovasc Dev Dis. 2025 Aug 22;12(9):322. doi: 10.3390/jcdd12090322 (PMC12470735; doi:10.3390/jcdd12090322)
Supplement: Supplementary file 1 [file jcdd-12-00322-s001.zip]

Archive with 4 entries (4 files):
- Supplemental Figure S1.tif
- Supplemental Figure S2.tif
- Supplemental Figure S3.tif
- Supplemental Material.pdf
